# Supplementary material for: Intraspecific convergence of floral size correlates with pollinator size on different mountains: a case study of a bumblebee-pollinated Lamium (Lamiaceae) flowers in Japan
Source: BMC Ecol Evol. 2021 Apr 24;21:64. doi: 10.1186/s12862-021-01796-8 (PMC8067403; doi:10.1186/s12862-021-01796-8)
Supplement: Supplementary file 1 — Additional file 1: Table S1. Sizes of the captured flower visitors (pollinators) in each population (mean ± SE). Insects using the "whole-body" visitation mode are small bees, and those using the "thrust" visitation mode are large bees (See Table 1). Castes of Bombus spp. are indicated by W, worker, or Q, queen. An asterisk following the species name indicates that no pollen grains were found on the bodies of insects of that species. [file 12862_2021_1796_MOESM1_ESM.xlsx]

## Sheet: TableS1
West area						East area
Location	Species	Visitation mode	Insect size (mm, mean ± SE)	N =		Location	Species	Visitation mode	Insect size (mm, mean ± SE)	N =
Shimashima I	Ceratina megastigmata	Whole-body	7.27 ± 0.07	2		Fujiidani	Apis cerana japonica	Thrust	12.55 ± 0.19	8
	Ceratina japonica	Whole-body	11.75 ± 0.36	13			B. ardens W	Thrust	11.47	1
	Lasioglossum occidens	Whole-body	14.8	1			B. hypocrita Q*	Nectar robber	13.73	1
							C. japonica	Whole-body	11.93 ± 0.21	7
Shimashima II	Lasioglossum speculinum	Whole-body	6.98	1			Euodynerus nipanicus*	Whole-body	no mesured	1
	C. japonica	Whole-body	12.58 ± 0.56	5			Euc. nipponensis	Thrust	11.94 ± 0.25	8
	Eucera nipponensis	Thrust	13.45	1			Eucera spurcatipes	Thrust	14.05 ± 0.21	5
							Lasioglossum mutilum	Whole-body	14.09	1
Ohmizusawa	Andrena liridiloma	Whole-body	12.04	1			Nomada comparata*	Whole-body	no mesured	1
	Bombus honshuensis Q	Thrust	16.16 ± 0.16	2			Xylocopa appendiculata circumvolans*	Nectar robber	13.85 ± 0.34	8
	Bombus consobrinus W	Thrust	19.74 ± 0.40	3
	B. consobrinus Q	Thrust	27.26 ± 0.26	3		Santanda	Apis mellifera*	Nectar robber	9.45 ± 0.15	26
	Bombus hypocrita Q*	Nectar robber	16.62	1			C. japonica	Whole-body	12.21 ± 0.15	19
	C. japonica	Whole-body	12.24 ± 0.24	16			Euc. nipponensis	Thrust	12.08 ± 0.91	4
	Ceratina megastigmata	Whole-body	11.19 ± 0.18	26			L. speculinum	Whole-body	5.88	1
							X. appendiculata circumvolans*	Nectar robber	9.85 ± 0.18	3
Onosawa	Bombus diversus Q	Thrust	21.76	1
	C. japonica	Whole-body	12.05 ± 0.31	14		Ushifuse	A. mellifera*	Nectar robber	9.08 ± 0.15	15
	C. megastigmata	Whole-body	11.32 ± 0.24	8			B. hypocrita Q*	Nectar robber	14.5	1
	L. speculinum	Whole-body	8.13 ± 0.15	5			C. japonica	Whole-body	12.83 ± 0.18	21
	Lasioglossum nipponense*	Whole-body	9.52	1			C. megastigmata	Whole-body	9.24 ± 1.10	4
	L. occidens*	Whole-body	12.87	1			Euc. nipponensis	Thrust	11.85 ± 0.11	2
	Nomada spp.*	Whole-body	5.77	1			Euc. spurcatipes	Thrust	13.44 ± 0.15	8
Mitsumata	B. consobrinus Q	Thrust	27.09 ± 0.62	10		Nakayamasawa	Ap. mellifera*	Nectar robber	9.60 ± 0.05	2
	B. honshuensis Q	Thrust	16.62	1			B. consobrinus W	Thrust	17.71 ± 0.87	3
	C. megastigmata	Whole-body	12.97 ± 0.19	2			B. consobrinus Q	Thrust	27.69 ± 0.90	2
	L. speculinum	Whole-body	7.6	1			B. diversus W	Thrust	17.48 ± 0.48	8
							B. diversus Q	Thrust	23.46 ± 0.90	3
Norikura	Andrena omogensis	Whole-body	8.85	1			B. honshuensis W	Thrust	13.53 ± 0.09	2
	Bombus ardens W	Thrust	11.01 ± 0.50	4			B. honshuensis Q	Thrust	16.31	1
	B. consobrinus W	Thrust	21.18 ± 0.61	6			B. hypocrita W*	Nectar robber	11.39 ± 0.30	8
	B. honshuensis W	Thrust	15.56 ± 1.10	9			B. hypocrita Q*	Nectar robber	15.58 ± 0.36	9
							C. japonica	Whole-body	11.91 ± 0.24	2
Ougisawa	B. consobrinus W	Thrust	21.95	1			C. megastigmata	Whole-body	11.27 ± 0.26	2
	B. consobrinus Q	Thrust	27.86	1			X. oppendiculata circumvolans*	Nectar robber	13.56	1
						Hirokoba	B. consobrinus W	Thrust	19.62	1
							B. consobrinus Q	Thrust	27.3	1
Q: queen
W: worker
*: no pollen grains were found on the bodies of these insects
