# Supplementary material for: Intraspecific convergence of floral size correlates with pollinator size on different mountains: a case study of a bumblebee-pollinated Lamium (Lamiaceae) flowers in Japan
Source: BMC Ecol Evol. 2021 Apr 24;21:64. doi: 10.1186/s12862-021-01796-8 (PMC8067403; doi:10.1186/s12862-021-01796-8)
Supplement: Supplementary file 2 — Additional file 2: Table S2. Results of the LMM model selection using the dredge function in the "MuMIn" package. [file 12862_2021_1796_MOESM2_ESM.xlsx]

## Sheet: TableS2
	Predictive variables and coefficients
Intercept	Altitude	Average pollinator size (all pollinators)	Average pollinator size (only large bees)	Degrees of freedom	Log likelihood	AIC	Delta	Weight
23.07			0.3076	5	-5215.28	10440.6	0	0.904
23.02		0.03595	0.2792	6	-5216.53	10445.1	4.49	0.096
23	0.0001866		0.2998	6	-5222.38	10456.8	16.2	0
22.99	9.301e-05	0.03134	0.279	7	-5224.19	10462.4	21.81	0
23.68		0.3109		5	-5334.68	10679.4	238.8	0
23.63	0.0001612	0.3025		6	-5341.99	10696	255.41	0
25.15	0.002868			5	-5542.36	11094.7	654.16	0
28.16				4	-5684.96	11377.9	937.37	0
